# Supplementary material for: Identification and Characterization of Genes Involved in Benzylisoquinoline Alkaloid Biosynthesis in Coptis Species
Source: Front Plant Sci. 2018 Jun 4;9:731. doi: 10.3389/fpls.2018.00731 (PMC5995273; doi:10.3389/fpls.2018.00731)
Supplement: Supplementary file 2 [file Data_Sheet_2.XLS]

## Sheet: Supplemental table 1
Supplemental table 1. Summary for sequencing and assembly of C. teeta and C. chinensis.
Database	Number
	C. teeta	C. chinensis
Total Clean reads	282639316	312917026
Total length (bp)	39748135308	43953381053
Q20 percentage	0.983	0.9833
GC percentage	0.4382	0.4366
Number of unigenes	81823	78499
Unigenes total length (bp)	66276630	61543216
Average length of unigenes (bp)	810	784
Max length of unigenes (bp)	13902	14956
Min length of unigenes (bp)	201	201
Unigene size N50 (bp)	1536	1491

## Sheet: Supplemental table 2
Supplemental table 2. Annotation percentages of C. teeta and C. chinensis against four primary public databases.
Database	C. teeta		C. chinensis
	Number of unigenes	Annotation (%)	Number of unigenes	Annotation (%)
KEGG	17444	21.32	15992	20.37
NR	34888	42.64	34273	43.66
SwissProt	29615	36.19	28040	35.72
KOG	26109	31.91	24285	30.94
Annotation genes	38398	46.93	36745	46.81
Total unigenes	81823	100	78499	100

## Sheet: Supplemental table  3
Supplemental table 3. The main identified BIA pathway biosynthetic enzyme genes from C. teeta unigenes.
Unigenes name				Best hits	Annotation
TYDC, tyrosine decarboxylase (4.1.1.25)
Unigene0040436				sp|Q7XHL3|TYDC1_ORYSJ	Tyrosine decarboxylase 1 OS=Oryza sativa subsp. japonica GN=Os07g0437500 PE=2 SV=1
Unigene0002534				sp|P54769|TYDC2_PAPSO	Tyrosine/DOPA decarboxylase 2 OS=Papaver somniferum GN=TYDC2 PE=2 SV=1
Unigene0029599				sp|P54769|TYDC2_PAPSO	Tyrosine/DOPA decarboxylase 2 OS=Papaver somniferum GN=TYDC2 PE=2 SV=1
Unigene0045884				sp|P54770|TYDC3_PAPSO	Tyrosine/DOPA decarboxylase 3 OS=Papaver somniferum GN=TYDC3 PE=2 SV=2
Unigene0048340				sp|P54771|TYDC5_PAPSO	Tyrosine/DOPA decarboxylase 5 OS=Papaver somniferum GN=TYDC5 PE=2 SV=1
3OHase, tyrosine/tyramine 3-hydroxylase/tyrosine 3-monooxygenase(1.14.16.2)
Unigene0008894				XP_006841231.1	XP_006841231.1 PREDICTED: 14-3-3-like protein GF14 kappa [Amborella trichopoda]
Unigene0026874				XP_010279116.1	XP_010279116.1 PREDICTED: 14-3-3-like protein D isoform X2 [Nelumbo nucifera]
Unigene0036656				XP_008775117.1	XP_008775117.1 PREDICTED: 14-3-3-like protein [Phoenix dactylifera]
Unigene0045077				XP_008781204.1	XP_008781204.1 PREDICTED: 14-3-3-like protein [Phoenix dactylifera]
Unigene0055581				XP_010272939.1	XP_010272939.1 PREDICTED: 14-3-3-like protein GF14 kappa [Nelumbo nucifera]
Unigene0060644				XP_010259579.1	XP_010259579.1 PREDICTED: 14-3-3-like protein GF14 iota [Nelumbo nucifera]
TyrAT, L-tyrosine aminotransferase(2.6.1.5)
Unigene0005265				KOG0259	Tyrosine aminotransferase
Unigene0008516				KOG0259	Tyrosine aminotransferase
4HPPDC,4-hydroxyphenylpuruvate decarboxylase(4.1.1.80)
NCS, (S)-norcoclaurine synthase (4.2.1.78)
Unigene0022144	Unigene0022144	Unigene0022144	Unigene0022144	sp|Q67A25|NCS_THLFG	S-norcoclaurine synthase OS=Thalictrum flavum subsp. glaucum PE=1 SV=1
Unigene0026609	Unigene0026609	Unigene0026609	Unigene0026609	sp|Q67A25|NCS_THLFG	S-norcoclaurine synthase OS=Thalictrum flavum subsp. glaucum PE=1 SV=1
Unigene0030084	Unigene0030084	Unigene0030084	Unigene0030084	sp|A2A1A0|NCS1_COPJA	S-norcoclaurine synthase 1 OS=Coptis japonica GN=NCS1 PE=1 SV=1
Unigene0032025	Unigene0032025	Unigene0032025	Unigene0032025	sp|A2A1A1|NCS2_COPJA	S-norcoclaurine synthase 2 OS=Coptis japonica GN=PR10A PE=2 SV=2
Unigene0032376	Unigene0032376	Unigene0032376	Unigene0032376	sp|Q67A25|NCS_THLFG	S-norcoclaurine synthase OS=Thalictrum flavum subsp. glaucum PE=1 SV=1
Unigene0037016	Unigene0037016	Unigene0037016	Unigene0037016	sp|A2A1A0|NCS1_COPJA	S-norcoclaurine synthase 1 OS=Coptis japonica GN=NCS1 PE=1 SV=1
Unigene0037715	Unigene0037715	Unigene0037715	Unigene0037715	sp|Q67A25|NCS_THLFG	S-norcoclaurine synthase OS=Thalictrum flavum subsp. glaucum PE=1 SV=1
Unigene0038337	Unigene0038337	Unigene0038337	Unigene0038337	sp|A2A1A0|NCS1_COPJA	S-norcoclaurine synthase 1 OS=Coptis japonica GN=NCS1 PE=1 SV=1
Unigene0040755	Unigene0040755	Unigene0040755	Unigene0040755	sp|Q67A25|NCS_THLFG	S-norcoclaurine synthase OS=Thalictrum flavum subsp. glaucum PE=1 SV=1
Unigene0040756	Unigene0040756	Unigene0040756	Unigene0040756	sp|Q67A25|NCS_THLFG	S-norcoclaurine synthase OS=Thalictrum flavum subsp. glaucum PE=1 SV=1
Unigene0040757	Unigene0040757	Unigene0040757	Unigene0040757	sp|Q67A25|NCS_THLFG	S-norcoclaurine synthase OS=Thalictrum flavum subsp. glaucum PE=1 SV=1
Unigene0045835	Unigene0045835	Unigene0045835	Unigene0045835	sp|A2A1A0|NCS1_COPJA	S-norcoclaurine synthase 1 OS=Coptis japonica GN=NCS1 PE=1 SV=1
Unigene0045836	Unigene0045836	Unigene0045836	Unigene0045836	sp|A2A1A0|NCS1_COPJA	S-norcoclaurine synthase 1 OS=Coptis japonica GN=NCS1 PE=1 SV=1
Unigene0045837	Unigene0045837	Unigene0045837	Unigene0045837	sp|A2A1A0|NCS1_COPJA	S-norcoclaurine synthase 1 OS=Coptis japonica GN=NCS1 PE=1 SV=1
6OMT, (RS)-norcoclaurine 6-O-methyltransferase (2.1.1.128)
Unigene0037050	sp|Q9LEL6|6OMT_COPJA	sp|Q9LEL6|6OMT_COPJA	sp|Q9LEL6|6OMT_COPJA	sp|Q9LEL6|6OMT_COPJA	(RS)-norcoclaurine 6-O-methyltransferase OS=Coptis japonica PE=1 SV=1
Unigene0039009	sp|Q9LEL6|6OMT_COPJA	sp|Q9LEL6|6OMT_COPJA	sp|Q9LEL6|6OMT_COPJA	sp|Q9LEL6|6OMT_COPJA	(RS)-norcoclaurine 6-O-methyltransferase OS=Coptis japonica PE=1 SV=1
CNMT, (S)-coclaurine N-methyltransferase (2.1.1.140)
Unigene0030241	sp|Q5C9L6|CNMT_THLFG	sp|Q5C9L6|CNMT_THLFG	sp|Q5C9L6|CNMT_THLFG	sp|Q5C9L6|CNMT_THLFG	(S)-coclaurine N-methyltransferase OS=Thalictrum flavum subsp. glaucum PE=1 SV=1
Unigene0044375	sp|Q5C9L6|CNMT_THLFG	sp|Q5C9L6|CNMT_THLFG	sp|Q5C9L6|CNMT_THLFG	sp|Q5C9L6|CNMT_THLFG	(S)-coclaurine N-methyltransferase OS=Thalictrum flavum subsp. glaucum PE=1 SV=1
Unigene0044376	sp|Q5C9L6|CNMT_THLFG	sp|Q5C9L6|CNMT_THLFG	sp|Q5C9L6|CNMT_THLFG	sp|Q5C9L6|CNMT_THLFG	(S)-coclaurine N-methyltransferase OS=Thalictrum flavum subsp. glaucum PE=1 SV=1
Unigene0048957	sp|Q5C9L6|CNMT_THLFG	sp|Q5C9L6|CNMT_THLFG	sp|Q5C9L6|CNMT_THLFG	sp|Q5C9L6|CNMT_THLFG	(S)-coclaurine N-methyltransferase OS=Thalictrum flavum subsp. glaucum PE=1 SV=1
Unigene0058398	sp|Q5C9L6|CNMT_THLFG	sp|Q5C9L6|CNMT_THLFG	sp|Q5C9L6|CNMT_THLFG	sp|Q5C9L6|CNMT_THLFG	(S)-coclaurine N-methyltransferase OS=Thalictrum flavum subsp. glaucum PE=1 SV=1
NMCH, (S)-N-methylcoclaurine 3'-hydroxylase/N-methylcoclaurine 3'-monooxygenase (CYP80B) (1.14.13.71)
Unigene0041150	sp|O64899|C80B1_ESCCA	sp|O64899|C80B1_ESCCA	sp|O64899|C80B1_ESCCA	sp|O64899|C80B1_ESCCA	(S)-N-methylcoclaurine 3'-hydroxylase isozyme 1 (Fragment) OS=Eschscholzia californica GN=CYP80B1 PE=2 SV=1
Unigene0044416	sp|Q9FXW4|C80B2_COPJA	sp|Q9FXW4|C80B2_COPJA	sp|Q9FXW4|C80B2_COPJA	sp|Q9FXW4|C80B2_COPJA	Probable (S)-N-methylcoclaurine 3'-hydroxylase isozyme 2 OS=Coptis japonica GN=CYP80B2 PE=2 SV=1
4’OMT, 3'-hydroxy-N-methyl-(S)-coclaurine 4'-O-methyltransferase (2.1.1.116)
Unigene0005804				sp|Q9LEL5|4OMT_COPJA	3'-hydroxy-N-methyl-(S)-coclaurine 4'-O-methyltransferase OS=Coptis japonica PE=1 SV=1
Unigene0026574				sp|Q9LEL5|4OMT_COPJA	3'-hydroxy-N-methyl-(S)-coclaurine 4'-O-methyltransferase OS=Coptis japonica PE=1 SV=1
BBE, berberine bridge enzyme (reticuline oxidase) (1.21.3.3)
Unigene0026434				BAM44344.1	BAM44344.1 berberine bridge enzyme [Coptis japonica]
Unigene0034264				ACJ76784.1	ACJ76784.1 berberine bridge enzyme 2 [Argemone mexicana]
Unigene0035990				XP_002277294.1	XP_002277294.1 PREDICTED: berberine bridge enzyme-like 13 [Vitis vinifera]
Unigene0037782				XP_002277294.1	XP_002277294.1 PREDICTED: berberine bridge enzyme-like 13 [Vitis vinifera]
Unigene0038041				XP_019078305.1	XP_019078305.1 PREDICTED: berberine bridge enzyme-like 23 [Vitis vinifera]
Unigene0043577				XP_002277310.1	XP_002277310.1 PREDICTED: berberine bridge enzyme-like 13 [Vitis vinifera]
Unigene0066162				BAM44344.1	BAM44344.1 berberine bridge enzyme [Coptis japonica]
Unigene0050173				sp|Q9SVG4|RETOL_ARATH	Reticuline oxidase-like protein OS=Arabidopsis thaliana GN=At4g20830 PE=1 SV=2
SOMT, (S)-scoulerine 9-O-methyltransferase (2.1.1.117)
Unigene0042287				sp|Q39522|SMT_COPJA	(S)-scoulerine 9-O-methyltransferase OS=Coptis japonica GN=SMT PE=1 SV=1
CAS, (S)-canadine synthase (CYP719A19) (1.14.21.5)
Unigene0032831	sp|Q948Y1|C719A_COPJA	sp|Q948Y1|C719A_COPJA	sp|Q948Y1|C719A_COPJA	sp|Q948Y1|C719A_COPJA	(S)-canadine synthase OS=Coptis japonica GN=CYP719A1 PE=1 SV=1
Unigene0041938	sp|Q948Y1|C719A_COPJA	sp|Q948Y1|C719A_COPJA	sp|Q948Y1|C719A_COPJA	sp|Q948Y1|C719A_COPJA	(S)-canadine synthase OS=Coptis japonica GN=CYP719A1 PE=1 SV=1
STOX, (S)-tetrahydroprotoberberine oxidase (1.3.3.8)
Unigene0008632				BAJ40864.1	BAJ40864.1 tetrahydroberberine oxidase [Coptis japonica]
TNMT, (S)-tetrahydroprotoberberine N-methyltransferase(2.1.1.122)
Unigene0036465				sp|C3SBS8|TNMT_ESCCA	(S)-tetrahydroprotoberberine N-methyltransferase OS=Eschscholzia californica PE=1 SV=1
Unigene0069421				sp|C3SBU4|TNMT2_PAPBR	Probable (S)-tetrahydroprotoberberine N-methyltransferase 2 OS=Papaver bracteatum PE=2 SV=1
CTS, (S)-corytuberine synthase (CYP80G) (1.14.21.-)
Unigene0047415				BAF80448.1	BAF80448.1 corytuberine synthase [Coptis japonica var. dissecta] [Coptis japonica]
CoOMT, columbamine O-methyltransferase (2.1.1.118)
Unigene0041484				sp|Q8H9A8|COOMT_COPJA	Columbamine O-methyltransferase OS=Coptis japonica PE=1 SV=1
Unigene0072346				sp|Q8H9A8|COOMT_COPJA	Columbamine O-methyltransferase OS=Coptis japonica PE=1 SV=1
CFS, (S)-cheilanthifoline synthase (CYP719A5) (1.14.21.2)
SPS, (S)-stylopine synthase (CYP719A2/3) (1.14.21.1)
SCNMT,S-adenosyl-L-methionine :( S)-corytuberine N-methyltransferase

## Sheet: Supplemental table 4
Supplemental table 4. The main identified BIA pathway biosynthetic enzyme genes from C. chinensis unigenes.
Unigenes name	Best hits	Annotation
TYDC, tyrosine decarboxylase (4.1.1.25)
Unigene0040953	sp|Q7XHL3|TYDC1_ORYSJ	Tyrosine decarboxylase 1 OS=Oryza sativa subsp. japonica GN=Os07g0437500 PE=2 SV=1
Unigene0001613	sp|P54769|TYDC2_PAPSO	Tyrosine/DOPA decarboxylase 2 OS=Papaver somniferum GN=TYDC2 PE=2 SV=1
Unigene0006498	sp|P54769|TYDC2_PAPSO	Tyrosine/DOPA decarboxylase 2 OS=Papaver somniferum GN=TYDC2 PE=2 SV=1
Unigene0066507	sp|P54770|TYDC3_PAPSO	Tyrosine/DOPA decarboxylase 3 OS=Papaver somniferum GN=TYDC3 PE=2 SV=2
3OHase, tyrosine/tyramine 3-hydroxylase/tyrosine 3-monooxygenase(1.14.16.2)
Unigene0012539	XP_006841231.1	XP_006841231.1 PREDICTED: 14-3-3-like protein GF14 kappa [Amborella trichopoda]
Unigene0012625	XP_010279116.1	XP_010279116.1 PREDICTED: 14-3-3-like protein D isoform X2 [Nelumbo nucifera]
Unigene0019006	XP_018683832.1	XP_018683832.1 PREDICTED: 14-3-3-like protein isoform X2 [Musa acuminata subsp. malaccensis] [Musa acuminata]
Unigene0026229	XP_018445950.1	XP_018445950.1 PREDICTED: 14-3-3-like protein GF14 psi [Raphanus sativus]
Unigene0031645	XP_010259579.1	XP_010259579.1 PREDICTED: 14-3-3-like protein GF14 iota [Nelumbo nucifera]
Unigene0035374	XP_010916166.1	XP_010916166.1 PREDICTED: 14-3-3-like protein [Elaeis guineensis]
Unigene0049888	XP_010272939.1	XP_010272939.1 PREDICTED: 14-3-3-like protein GF14 kappa [Nelumbo nucifera]
TyrAT, L-tyrosine aminotransferase(2.6.1.5)
Unigene0008438	KOG0259	Tyrosine aminotransferase
Unigene0012569	KOG0259	Tyrosine aminotransferase
Unigene0036405	KOG0259	Tyrosine aminotransferase
4HPPDC,4-hydroxyphenylpuruvate decarboxylase(4.1.1.80)
NCS, (S)-norcoclaurine synthase (4.2.1.78)
Unigene0004281	sp|A2A1A0|NCS1_COPJA	S-norcoclaurine synthase 1 OS=Coptis japonica GN=NCS1 PE=1 SV=1
Unigene0007703	sp|Q67A25|NCS_THLFG	S-norcoclaurine synthase OS=Thalictrum flavum subsp. glaucum PE=1 SV=1
Unigene0007799	sp|A2A1A1|NCS2_COPJA	S-norcoclaurine synthase 2 OS=Coptis japonica GN=PR10A PE=2 SV=2
Unigene0009543	sp|A2A1A0|NCS1_COPJA	S-norcoclaurine synthase 1 OS=Coptis japonica GN=NCS1 PE=1 SV=1
Unigene0018276	sp|Q67A25|NCS_THLFG	S-norcoclaurine synthase OS=Thalictrum flavum subsp. glaucum PE=1 SV=1
Unigene0020750	sp|Q67A25|NCS_THLFG	S-norcoclaurine synthase OS=Thalictrum flavum subsp. glaucum PE=1 SV=1
Unigene0020751	sp|Q67A25|NCS_THLFG	S-norcoclaurine synthase OS=Thalictrum flavum subsp. glaucum PE=1 SV=1
Unigene0033261	sp|A2A1A1|NCS2_COPJA	S-norcoclaurine synthase 2 OS=Coptis japonica GN=PR10A PE=2 SV=2
Unigene0033484	sp|Q67A25|NCS_THLFG	S-norcoclaurine synthase OS=Thalictrum flavum subsp. glaucum PE=1 SV=1
Unigene0036279	sp|Q67A25|NCS_THLFG	S-norcoclaurine synthase OS=Thalictrum flavum subsp. glaucum PE=1 SV=1
Unigene0036280	sp|Q67A25|NCS_THLFG	S-norcoclaurine synthase OS=Thalictrum flavum subsp. glaucum PE=1 SV=1
Unigene0050936	sp|A2A1A0|NCS1_COPJA	S-norcoclaurine synthase 1 OS=Coptis japonica GN=NCS1 PE=1 SV=1
Unigene0053245	sp|A2A1A0|NCS1_COPJA	S-norcoclaurine synthase 1 OS=Coptis japonica GN=NCS1 PE=1 SV=1
Unigene0076128	sp|A2A1A0|NCS1_COPJA	S-norcoclaurine synthase 1 OS=Coptis japonica GN=NCS1 PE=1 SV=1
6OMT, (RS)-norcoclaurine 6-O-methyltransferase (2.1.1.128)
Unigene0033238	BAB08004.1	BAB08004.1 S-adenosyl-L-methionine:norcoclaurine 6-O-methyltransferase [Coptis japonica]
Unigene0042981	XP_010094297.1	XP_010094297.1 (RS)-norcoclaurine 6-O-methyltransferase [Morus notabilis]
Unigene0071836	XP_010094297.1	XP_010094297.1 (RS)-norcoclaurine 6-O-methyltransferase [Morus notabilis]
CNMT, (S)-coclaurine N-methyltransferase (2.1.1.140)
Unigene0029550	sp|Q5C9L6|CNMT_THLFG	(S)-coclaurine N-methyltransferase OS=Thalictrum flavum subsp. glaucum PE=1 SV=1
Unigene0035485	sp|Q5C9L6|CNMT_THLFG	(S)-coclaurine N-methyltransferase OS=Thalictrum flavum subsp. glaucum PE=1 SV=1
Unigene0040460	sp|Q5C9L6|CNMT_THLFG	(S)-coclaurine N-methyltransferase OS=Thalictrum flavum subsp. glaucum PE=1 SV=1
Unigene0047800	sp|Q5C9L6|CNMT_THLFG	(S)-coclaurine N-methyltransferase OS=Thalictrum flavum subsp. glaucum PE=1 SV=1
NMCH, (S)-N-methylcoclaurine 3'-hydroxylase/N-methylcoclaurine 3'-monooxygenase (CYP80B) (1.14.13.71)
Unigene0012098	ABS19627.1	ABS19627.1 (S)-N-methylcoclaurine-3'-hydroxylase [Coptis chinensis]
4’OMT, 3'-hydroxy-N-methyl-(S)-coclaurine 4'-O-methyltransferase (2.1.1.116)
Unigene0035608	sp|Q9LEL5|4OMT_COPJA	3'-hydroxy-N-methyl-(S)-coclaurine 4'-O-methyltransferase OS=Coptis japonica PE=1 SV=1
BBE, berberine bridge enzyme (reticuline oxidase) (1.21.3.3)
Unigene0005454	XP_002277310.1	XP_002277310.1 PREDICTED: berberine bridge enzyme-like 13 [Vitis vinifera]
Unigene0031415	XP_019078305.1	XP_019078305.1 PREDICTED: berberine bridge enzyme-like 23 [Vitis vinifera]
Unigene0035558	XP_002277310.1	XP_002277310.1 PREDICTED: berberine bridge enzyme-like 13 [Vitis vinifera]
Unigene0046075	XP_002277310.1	XP_002277310.1 PREDICTED: berberine bridge enzyme-like 13 [Vitis vinifera]
Unigene0052191	BAM44344.1	BAM44344.1 berberine bridge enzyme [Coptis japonica]
Unigene0069314	XP_002277310.1	XP_002277310.1 PREDICTED: berberine bridge enzyme-like 13 [Vitis vinifera]
Unigene0004809	sp|Q9SVG4|RETOL_ARATH	Reticuline oxidase-like protein OS=Arabidopsis thaliana GN=At4g20830 PE=1 SV=2
Unigene0075085	sp|P30986|RETO_ESCCA	Reticuline oxidase OS=Eschscholzia californica GN=BBE1 PE=1 SV=1
SOMT, (S)-scoulerine 9-O-methyltransferase (2.1.1.117)
Unigene0003072	sp|Q39522|SMT_COPJA	(S)-scoulerine 9-O-methyltransferase OS=Coptis japonica GN=SMT PE=1 SV=1
CAS, (S)-canadine synthase (CYP719A19) (1.14.21.5)
Unigene0000357	sp|Q948Y1|C719A_COPJA	(S)-canadine synthase OS=Coptis japonica GN=CYP719A1 PE=1 SV=1
Unigene0035873	sp|Q948Y1|C719A_COPJA	(S)-canadine synthase OS=Coptis japonica GN=CYP719A1 PE=1 SV=1
STOX, (S)-tetrahydroprotoberberine oxidase (1.3.3.8)
Unigene0041161	BAJ40864.1	BAJ40864.1 tetrahydroberberine oxidase [Coptis japonica]
CTS, (S)-corytuberine synthase (CYP80G) (1.14.21.-)
Unigene0031847	BAF80448.1	BAF80448.1 corytuberine synthase [Coptis japonica var. dissecta] [Coptis japonica]
CoOMT, columbamine O-methyltransferase (2.1.1.118)
Unigene0005551	BAC22084.1	BAC22084.1 columbamine O-methyltransferase [Coptis japonica]
Unigene0044393	BAC22084.1	BAC22084.1 columbamine O-methyltransferase [Coptis japonica]
CFS, (S)-cheilanthifoline synthase (CYP719A5) (1.14.21.2)
SPS, (S)-stylopine synthase (CYP719A2/3) (1.14.21.1)

## Sheet: Supplemental table 5
Supplemental table 5. Primers used to amplify cDNA of OMTs for insertion into pCzn1 expression vector.
Expression construct	Primer name	Sequence							Restriction site
pCzn1-Cc6OMT1	Cc6OMT1-F	TCACAAAGTGCATCATCATCATCATCATATGCAGATTCAGAATGAAGAACAGGAACAGG							NdeI
	Cc6OMT1-R	TGTGCTTTTAAGCAGAGATTACCTATCTAGATTACGGATATGCAACAATCACACTCTGC							XbaI
pCzn1-Cc6OMT2	Cc6OMT2-F	TCACAAAGTGCATCATCATCATCATCATATGGTTAAGAAGGATAACCTGAGTAGCCAGG							NdeI
	Cc6OMT2-R	TGTGCTTTTAAGCAGAGATTACCTATCTAGATTAATACGGATAGGCTTCAATCACACTC							XbaI
pCzn1-Ct7OMT	Ct7OMT-F	TCACAAAGTGCATCATCATCATCATCATATGGAAACCATTCTGCAGGGCCAGCAGAATA							NdeI
	Ct7OMT-R	TGTGCTTTTAAGCAGAGATTACCTATCTAGATTACGGATATGCTTCAATAATACTGGTC							XbaI
pCzn1-CtSOMT	CtSOMT-F	TCACAAAGTGCATCATCATCATCATCATATGGAACTGAATGTTTTCGAAATCATCAGTA							NdeI
	CtSOMT-R	TGTGCTTTTAAGCAGAGATTACCTATCTAGATTAGCAGTTAATTTTATGAAATTCCATA							XbaI

## Sheet: Supplemental table 6
Supplemental table 6. Primers used for gene expression analysis by RT-qPCR.
Gene	Primers sequences (5’-3’)
TYDC	F: ACTTTCAACCAATCCCGAGT R: CCCTCAAAGTTCTTAGCCAT
3OHase	F: AAAGCTGGGAGTGACAGGAA R: CAGGGTATCCAACTCCGAGA
TyrAT	F: ACCCTTGTGGGAATGTCTTG R: GGAAACCATTGGGATCATTG
NCS	F: CTTATGCACAACTACCCGACA R: ACCTAGCAGGCAAACCGTCA
6OMT	F: CCAAGACAAAGGGAAGGTGA R: CCAGCAAGCTTCAGGAGAAC
CNMT	F: GCCACGCATGATTTGTATTG R: TCGAATGTCTCGTTGGTGTC
NMCH	F: CCTCCAAGCTTTTGTGAAGG R: GGATCATCCCATGTTTTTGG
4’OMT	F: TCATTGCCAATTCCTATGACC R: GACTCCTCATCTAATGCCACA
BBE	F: CCAAAGAGTTCGCTGTTTCGT R: TGTAATGCACCATTTATCCCT
SOMT	F: TGGTGGTGGTATTGGGACTT R: CTGTCATCATCCCAGTCGTG
CAS	F: GAGAGGCATATCTGGCGAAG R: CCCATGTAGCGGTAGAGGAA
STOX	F: TCAAAATCTGATTATGTACACGA R: TCCCCTAATTCTTTCCATGACA
CTS	F: GACGATCGATTCATCCGAGT R: CACCCACTCAATTGTTGCAC
CoOMT	F: TACGGAATATCAGTGTACGAA R: CCAACATCTACAATTGAGCC
